# Supplementary material for: Growth and Crystallization of SiO2/GeO2 Thin Films on Si(100) Substrates
Source: Nanomaterials (Basel). 2021 Jun 23;11(7):1654. doi: 10.3390/nano11071654 (PMC8305750; doi:10.3390/nano11071654)
Supplement: Supplementary file 1 [file nanomaterials-11-01654-s001.zip]

Archive with 1 entries (1 files):
- nanomaterials-1265768-supplementary.pdf
